# Supplementary material for: RNA-Seq Identifies SNP Markers for Growth Traits in Rainbow Trout
Source: PLoS One. 2012 May 4;7(5):e36264. doi: 10.1371/journal.pone.0036264 (PMC3344853; doi:10.1371/journal.pone.0036264)
Supplement: Table S6 — 30 nuSNPs were genotyped on mapping families from the NCCCWA. Linkage groups were determined and nuSNPs were added to the a recently published version of the NCCCWA genetic map (LOD ≥ 7.0). Segregating data of nuSNPs genotypes were used to identify the closest markers from the published map using two-point linkage analyses. Linkage analysis placed 19 loci onto 8 chromosomes. (XLSX) [file pone.0036264.s006.xlsx]

## Sheet: Sheet2
Table S6.
Marker	Chromosome	LOD threshold	Best-twopoints			Kosambi cM
			Marker	Theta	LOD
nuSNP2	2	10	OMM1603	0	12.643
nuSNP26	4	6	SNP27	0.242	7	0
nuSNP27	4	6	OMM1211	0.277	7.798	26.8
nuSNP7	6	10	OMY1002UW	0	12.643
nuSNP3	10	4	OMM1107	0.232	4.806
nuSNP10	12	10	OMM5152	0.023	10.581
nuSNP18	16	10	SNP17	0	31.006	0
nuSNP22	16	10	SNP24	0	58.099	17.8
nuSNP23	16	10	SNP22	0	55.691	17.8
nuSNP24	16	10	SNP22	0	58.099	17.8
nuSNP19	16	8.5	SNP23	0.111	8.819	31.5
nuSNP17	16	10	SNP16	0.096	16.777	40.3
nuSNP16	16	10	SNP17	0.096	16.777	47.7
nuSNP28	16	10	OMM1325	0.161	12.001	69.4
nuSNP21	16	10	OMYOGT4TUF	0	11.138	83.8
nuSNP20	16	10	OMYOGT4TUF	0	12.944	84.4
nuSNP25	25	10	OMM3076	0.148	11.79
nuSNP15	SEX	10	SNP14	0.004	55.222	0
nuSNP14	SEX	10	SNP15	0.004	55.222	0.4
nuSNP1	unmapped
nuSNP11	unmapped
nuSNP12	unmapped
nuSNP13	unmapped
nuSNP29	unmapped		SNP30	0	13.245
nuSNP30	unmapped		SNP29	0	13.245
nuSNP4	unmapped
nuSNP5	unmapped
nuSNP6	unmapped
nuSNP8	unmapped
nuSNP9	unmapped
